# Supplementary material for: Metagenomic investigation of vestimentiferan tubeworm endosymbionts from Mid-Cayman Rise reveals new insights into metabolism and diversity
Source: Microbiome. 2018 Jan 27;6:19. doi: 10.1186/s40168-018-0411-x (PMC5787263; doi:10.1186/s40168-018-0411-x)
Supplement: Supplementary file 2 — Measurements of Escarpia sp. and Lamellibrachia sp. 2 MCR vestimentiferan specimens used in this study. (XLSX 11 kb) [file 40168_2018_411_MOESM2_ESM.xlsx]

## Sheet: Sheet1
Genus	Specimen ID	Tube Length (mm)	Inner Tube Diameter (mm)	Trunk Length (from dorsal) (mm)	Obteraculum Length (mm)	Vestimentum Length (mm)
Escarpia sp	195	390	5.1	31	6.2	15.1
Escarpia sp	197	270	5.8	120.2	5.5	14.4
Escarpia sp	199	300	6.5	94	5.7	14.9
Escarpia sp	200	456	6.4	211	6.2	18.3
Escarpia sp	689	307	6.4	not meas.	6.5	17
Lamellibrachia sp	192	468	9.3	213	6.5	8.8
Lamellibrachia sp	193	690	14	356	12.9	42.4
Lamellibrachia sp	387	705	13.3	not meas.	16.9	44.1
Lamellibrachia sp	389	590	8.1	not meas.	14.9	27.8
Lamellibrachia sp	391	180	6.2	63.5	7.7	20.9

## Sheet: Sheet2
Sample	Lat	Long	Site	# LB Symb RNALater	# LB Symb formalin	# LB Symb EtOH	# ESC Symb RNALater	# ESC Symb Formalin	# ESC Symb EtOH
J2-616-25	18.3747	-81.7973	Mkr X18	3	3	3	5	5	5
J2-617-38	18.3747	-81.7973	Marker 18	5	5	5	0	0	0
J2-621-12	18.3747	-81.7973	?	1	1	1	4	4	3
					*These represent 9 specimens each sampled 3 ways*
								*These represent 8 specimens each sampled 3 ways, 2 in duplicate, then 1 sampled only for RNALater *
