# Supplementary material for: Metagenomic investigation of vestimentiferan tubeworm endosymbionts from Mid-Cayman Rise reveals new insights into metabolism and diversity
Source: Microbiome. 2018 Jan 27;6:19. doi: 10.1186/s40168-018-0411-x (PMC5787263; doi:10.1186/s40168-018-0411-x)
Supplement: Supplementary file 3 — Isolate and vestimentiferan symbiont metagenome information for taxa included in Fig. 3 including organism name, NCBI TaxID, Genbank Accession number and reference. (XLSX 10 kb) [file 40168_2018_411_MOESM3_ESM.xlsx]

## Sheet: Sheet1
Organism Name	NCBI Tax ID	Genbank Acc Num	Reference
Candidatus Thioglobus singularis PS1	1125411		Marshall KT et al., (2015) Genome Sequence of Candidatus Thioglobus singularis Strain PS1, a Mixotroph from the SUP05 Clade of Marine Gammaproteobacteria. Genome Announc.22;3(5).
SUP05_GB1_plume			Anantharaman K et al., (2013) Evidence for hydrogen oxidation and metabolic plasticity in widespread deep-sea sulfur-oxidizing bacteria. Proc Natl Acad Sci USA 110: 330-335.
Uncultured _SUP05_Saanich Inlet	655186		Walsh DA et al., (2009) Metagenome of a versatile chemolithoautotroph from expanding oceanic dead zones. Science 326:578-82.
Candidatus Ruthia magnifica	413404		Newton ILG et al., (2007) The Calyptogena magnifica. Science 315:998–1001.
Candidatus Vesicomyosocius okutanii HA	412965		Kuwahara H et al., (2007) Report Reduced Genome of the Thioautotrophic Intracellular Symbiont in a Deep-Sea Clam, Calyptogena okutanii. Current Biology 17: 881–886.
Methylococcus capsulatus str. Texas	1224744		Kleiveland CR et al., (2012). Draft Genome Sequence of the Methane-Oxidizing Bacterium Methylococcus capsulatus (Texas). Journal of Bacteriology, 194(23), 6626.
Thiothrix disciformis DSM 14473	1123399		Aruga, S., Kamagata, Y., Kohno, T., Hanada, S., Nakamura, K., and Kanagawa, T. (2002) Characterization of filamentous Eikelboom type 021N bacteria and description of Thiothrix disciformis sp. nov. and Thiothrix flexilis sp. nov. Int. J. Syst. Evol. Microbiol. 52: 1309–1316.
Thiothrix flexilis DSM 14609	1123400		Aruga, S., Kamagata, Y., Kohno, T., Hanada, S., Nakamura, K., and Kanagawa, T. (2002) Characterization of filamentous Eikelboom type 021N bacteria and description of Thiothrix disciformis sp. nov. and Thiothrix flexilis sp. nov. Int. J. Syst. Evol. Microbiol. 52: 1309–1316.
Endosymbiont of unidentified scaly snail isolate	1248727		Nakagawa S et al., (2013) Allying with armored snails: the complete genome of gammaproteobacterial endosymbiont. ISME J. 8:40-51.
Ridgeia 1		LDXT01	Perez M and Juniper K.S. (2016) Insights into Symbiont Population Structure among Three Vestimentiferan Tubeworm Host Species at Eastern Pacific Spreading. Appl. Environemental Microbiol. 82: 5197–5205.
Ridgeia 2		LMXT01	Perez M and Juniper K.S. (2016) Insights into Symbiont Population Structure among Three Vestimentiferan Tubeworm Host Species at Eastern Pacific Spreading. Appl. Environemental Microbiol. 82: 5197–5205.
Endosymbiont of Tevnia jerichona vent Tica (herein Tevnia)	1049564		Gardebrecht A et al., (2012) Physiological homogeneity among the endosymbionts of Riftia pachyptila and Tevnia jerichonana revealed by proteogenomics. ISME J. 6: 766–76.
Riftia 2*			Gardebrecht A et al., (2012) Physiological homogeneity among the endosymbionts of Riftia pachyptila and Tevnia jerichonana revealed by proteogenomics. ISME J. 6: 766–76.
Endosymbiont of Riftia pachyptila Ph05 (herein Riftia 1)	1048808		Gardebrecht A et al., (2012) Physiological homogeneity among the endosymbionts of Riftia pachyptila and Tevnia jerichonana revealed by proteogenomics. ISME J. 6: 766–76.
Sulfurovum sp. NBC37	387093		Nakagawa S et al., (2005) Distribution, phylogenetic diversity and physiological characteristics of epsilon-Proteobacteria in a deep-sea hydrothermal field. Environ. Microbiol. 7: 1619–32.
MCR MAG 1			This study
MCR MAG 2			This study
* accessible at ftp://134.76.70.119/ with user: riftia2 and pwd: riftia2; previously at ftp://www.g2l.bio.uni-goettingen.de (S.Market pers. communication)
