# Supplementary material for: Metagenomic investigation of vestimentiferan tubeworm endosymbionts from Mid-Cayman Rise reveals new insights into metabolism and diversity
Source: Microbiome. 2018 Jan 27;6:19. doi: 10.1186/s40168-018-0411-x (PMC5787263; doi:10.1186/s40168-018-0411-x)
Supplement: Supplementary file 5 — General genome metadata and quality information for MCR MAGs 1 and 2 assembled from Escarptia sp. and Lamellibrachia sp. 2. (XLSX 39 kb) [file 40168_2018_411_MOESM5_ESM.xlsx]

## Sheet: Sheet1
	MCR MAG 1	MCR MAG 2
General genome metadata
Analysis projet type	metagenome-assembled genome (MAG)	metagenome-assembled genome (MAG)
taxa id	RAST and single-copy gens phylogeny	RAST and single-copy gens phylogeny
assembly software	CLC Genomics Workbench	CLC Genomics Workbench
Annotation	RAST	RAST
Genome quality
Assembly quality	High quality draft
Assembly size	4,260,814 bp	4,643,056 bp
Nbr of contigs	200	82
Completeness score	High Quality Draft (>90%)	High Quality Draft (>90%)
Contamination score	High Quality Draft (<5%)	High Quality Draft (<5%)
Complteness software	anvi'o	anvi'o
MAG metadata
bin parameters	kmer+coverage	kmer+coverage
binning software	anvi'o	anvi'o
